# Supplementary material for: A Magnetic Photocatalytic Composite Derived from Waste Rice Noodle and Red Mud
Source: Nanomaterials (Basel). 2024 Dec 31;15(1):51. doi: 10.3390/nano15010051 (PMC11723050; doi:10.3390/nano15010051)
Supplement: Supplementary file 1 [file nanomaterials-15-00051-s001.zip]

Archive with 1 entries (1 files):
- nanomaterials-3356626-supplementary.pdf
